# Supplementary material for: SBAR-LA: SBAR Brief Assessment Rubric for Learner Assessment
Source: MedEdPORTAL. 2021 Oct 18;17:11184. doi: 10.15766/mep_2374-8265.11184 (PMC8520891; doi:10.15766/mep_2374-8265.11184)
Supplement: Supplementary file 1 — Student SBAR Assignment.docxSBAR-LA Rubric.docx [file mep_2374-8265.11184-s001.zip]

Archive with 3 entries (3 files):
- A. Student SBAR Assignment.docx
- B. SBAR-LA Rubric.docx
- Educational_Summary_Report_11184.pdf
